# Supplementary material for: Critical evaluation of an autologous peripheral blood mononuclear cell-based humanized cancer model
Source: PLoS One. 2022 Sep 12;17(9):e0273076. doi: 10.1371/journal.pone.0273076 (PMC9467357; doi:10.1371/journal.pone.0273076)
Supplement: S1 File — Raw data (such as values behind the means, standard deviations and other measures reported) required to replicate the study. (XLSX) [file pone.0273076.s005.xlsx]

## Sheet: MPC model data
T lymphocyte recruitment in Tumor:									Tumor (% of CD3+ CD45+)
	CD3+CD45+	CD8+	CD4+	CD8+ PD1+	CD8+FoxP3+	CD4+PD1+	CD4+FoxP3+		PDX	iPDX
PDX	0.66	0	0	0	0	0	0		0.66	94.9
	0.49	0	0	0	0	0	0		0.49	77.3
	0	0	0	0	0	0	0		0
Average	0.383333	0	0	0	0	0	0		0.383333	86.1
STD	0.279802	0	0						0.279802	8.8
iPDX	94.9	78.3	15.8	98.1	0	99.4	3.02
	77.3	29.9	65.5	84.1	0	99.7	0.38
Average	86.1	54.1	40.65	91.1	0	99.55	1.7
STD	8.8	24.2	24.85	7	0	0.15	1.32
Ttest Ctrl vs PBMC	0.000969857	0.154903	0.115747	0.000409446	#DIV/0!	3.12399e-09	0.18246
Ttest PBMC vs TILs	0.0533803	0.74099	0.748806
T lymphocyte reconstitution in Peripheral blood:
	CD3		CD8		CD4
Time (weeks)	2	8	2	8	2	8
PDX	3.43	0.66	1.14	0	1.09	0
	0	0.49	0	0	0	0
	0	0.51	0	0	0	0
Average	1.14333	0.553333	0.38	0	0.363333	0
STD	1.61692	0.0758654	0.537401	0	0.513831	0
iPDX	7.07	48	1.78	77.4	39.9	16.3
	4.05	36.2	0.66	51.6	46	44.1
	5.16
Average	5.42667	42.1	1.22	64.5	42.95	30.2
STD	1.24725	5.9	0.56	12.9	3.05	13.9
Ttest	0.0412923	0.00397056	0.0203771	0.0392035	0.464828	0.0617492
					0.000353325
Human Control	83.5	74.9	22.4	21.9		62.9
Growth curve/Tumor volume data
	Time (weeks)	0		1		2		3		4		5		6
		DAY 0	DAY 1	DAY 4	DAY 7	DAY 11	DAY 14	DAY 19	DAY 22	DAY 25	DAY 28	DAY 32	DAY 35	DAY 39
PDX	Control L	100	100.582	103.986	110.084	115.219	129.316	587.526	633.964	690.132	1498.12	920.568	1005.35	1058.38
	Control 1L	100	102.528	107.817	107.681	115.382	128.578	396.036	587.718	733.99	1134.44	1695.76	2498.11	1574.57
	Control 2L	100	100.61	106.642	112.91	122.209	143.914	550.446	327.075	1087.33	1145.29	1618.87	1802.54	1532.09
	Average	100	101.24	106.148	110.225	117.603	133.936	511.336	516.252	837.151	1259.28	1411.73	1768.67	1388.35
	STD	0	0.910776	1.60232	2.13728	3.25762	7.06209	82.9226	135.094	177.808	168.943	348.722	609.888	233.967
iPDX	PBMC R	100	106.755	127.217	133.594	139.962	119.65	81.8126	158.517	104.395	316.945	384.913	363.429	394.73
	PBMC LR	100	102.873	108.36	116.914	118.976	140.209	331.446	564.475	700.798	407.109	566.004	600.818	897.847
	PBMC LL	100	103.31	114.547	120.08	122.201	128.436	147.243	420.027	378.568	422.189	571.196	496.704
	Average	100	104.313	116.708	123.529	127.046	129.432	186.834	381.006	394.587	382.081	507.371	486.984	646.288
	STD	0	1.73635	7.8489	7.23331	9.2272	8.42267	105.688	168.013	243.744	46.468	86.6167	97.1571	251.558
	Ttest	#DIV/0!	0.0909976	0.135743	0.0671588	0.244064	0.593313	0.0268741	0.425105	0.106689	0.00210057	0.0235984	0.0426018	0.0796181
MPC: PD-1 quantification data
MPC02	Patient	PDX	iPDX
CD3	10.71	0.23	52.12
			28.98
Averagae	10.71	0.23	40.55
STD		0	11.57
PD-1+ CD3	2.63	0.06	40.5
		0	22.72
		0
Averagae	2.63	0.02	31.61
STD		0.0282843	8.89
MPC Tumor weight data
MPC02 Tumor	PDX	iPDX
	0.86	0.32
	0.89	0.44
	1.2
Average	0.983333	0.38
Standard Dev.	0.153695	0.06
Ttest		0.0262995
Tumor volume decrease in iPDX
70.74 ± 5.1%

## Sheet: MCC model data
T lymphocyte recruitment in Tumor:
									Tumor (% of CD3+ CD45+)
	CD3+CD45+	CD8+	CD4+	CD8+ PD1+	CD8+FoxP3+	CD4+PD1+	CD4+FoxP3+		PDX	iPDX
PDX	0	0	0	0	0	0	0		0.12	42
	0.12	8.33	0	0	100	0	0		1.09	36
	1.09	53.7	34	62.5	55.5	98.8	6.17		0.48	61.2
	0.48	0	0	42	99.6	0	0		0.563333	46.4
Average	0.4225	15.5075	8.5	26.125	63.775	24.7	1.5425		0.485	10.748
STD	0.488012	23.5974	16.0278	29.4628	40.9071	46.5748	2.90857
iPDX	42	44.7	43.6	97.6		93.4	7.87
	36	70.4	1.44	93.2	9.64	86.7	7.84
	61.2	42.7	48.2	99.7	8.09	97.1	9.41
Average	46.4	52.6	31.08	96.8333	8.865	92.4	8.37333
STD	10.748	12.613	21.0426	2.70842	0.775	4.30426	0.733136
Ttest Ctrl vs PBMC	0.00377538	0.166822	0.35063	0.0221073	0.333323	0.146578	0.0408131
Ttest PBMC vs TILs	0.0257126
T lymphocyte reconstitution in Peripheral blood:
	CD3		CD8		CD4
Time (weeks)	2	8	2	8	2	8
PDX	1.45	0.038	0.29	12.5	0.725
	1.02	0	0.5	0	0.2	0
	1.85	0	0.37	0	0.74	0
	0	0	0.665	0	3.99	0
Average	1.44	0.0095	0.45625	4.16667	1.41375	0
STD	0.33892	0.0179134	0.0865384	5.89256	0.251098	0
iPDX	10.8	13.7	35.4	34.3	46	53
	6.78	22.9	53.2	69.8	36.2	15.1
	29.7	18.9	74.7	52.8	17.7	42.6
Average	15.76	18.5	54.4333	52.3	33.3	36.9
STD	9.99276	3.76652	16.0678	14.4971	11.734	15.989
Ttest	0.112795	0.735074	0.00892579	0.895864	0.01688	0.810068
PD Control	72.5	27.4	69.2	83.9		92.6
Growth curve/Tumor volume data
Time (weeks)	0		1		2		3		4		5		6		7
	Day 0	Day 1	Day 4	Day 7	Day 10	Day 14	Day 18	DAY 22	DAY26	DAY29	DAY 33	DAY 36	DAY 40	DAY 43	DAY 47	DAY 50
Control N	100	125.26	167.015	197.64	198.701	138.853	291.878	326.692	239.763	254.662	356.417	363.156	339.515	388.698	385.288	432.175
Control L	100	130.726	167.945	186.671	218.391	232.737	231.107	315.759	273.907	336.016	400.9	426.186	407.587	509.289	537.286	508.46
Control R	100	112.484	213.412	167.619	129.201	162.774	144.35	141.244	224.081	223.146	202.49	213.461	252.309	259.638	226.981	328.282
Control LR	100	241.686	278.391	219.3	419.65	139.887	250.984	218.613	216.891	195.248	201.345	174.422	193.699	217.704	270.014	468.054
Average	100	152.539	206.691	192.807	241.486	168.563	229.58	250.577	238.66	252.268	290.288	294.306	298.278	343.832	354.892	434.243
STD	0	51.8931	45.4465	18.6904	108.067	38.265	53.8647	75.8577	21.9657	52.7229	89.7602	103.732	81.699	114.44	120.163	66.8643
PBMC N	100	92.3647	105.509	98.6727	312.642	88.5509	93.8273	107.935	126.354	115.105	102.015	110.717	88.9628	123.954	112.549	90.7088
PBMC L	100	89.6539	163.746	163.091	213.316	216.783	136.535	120.06	178.575	150.37	183.681	205.712	181.649	193.477	238.71
PBMC R	100	92.9643	184.875	137.659	36.3968	60.0951	48.919	67.5162	67.1105	62.6646	47.1536	52.9563	74.3834	67.421	79.0405	89.2893
PBMC LL	100	129.772	165.469	141.441	105.08	97.6436	152.838	157.855	131.926	146.934	167.196	210.035	158.195	192.066	170.94	360.746
Average	100	101.189	154.899	135.216	166.859	115.768	108.03	113.342	125.992	118.768	125.011	144.855	125.797	144.229	150.31	180.248
STD	0	16.5497	29.6982	23.2225	105.176	59.9432	40.3611	32.2328	39.5834	35.1888	54.3423	66.2622	45.1916	52.4982	60.7154	127.633
Ttest		0.15361	0.149552	0.0154908	0.424272	0.245893	0.0203801	0.027914	0.00503304	0.0107338	0.034267	0.0801434	0.0186059	0.0334749	0.0389561	0.0346627
MCC: PD-1 quantification data
MCC11
	Patient	PDX	iPDX
CD3	7.56	0.36	29.88
		3.35	41.41
		0.87	20.64
Averagae	7.56	1.52667	30.6433
STD		1.30599	8.49648
PD-1+ CD3	0.45	0.22	21.33
		3.06	34.34
		0.72	17.08
Average	0.45	1.33333	24.25
STD		1.23788	7.34265
Ttest		0.0313881	#DIV/0!
		0.0349544	#DIV/0!
MCC11 Tumor	PDX	iPDX
	1.21	0.4
	1.35	0.3
	0.78	0.45
Average	1.11333	0.383333
Standard Dev.	0.242533	0.062361
Ttest		0.0145821
Tumor volume decrease in iPDX
61.5+/- 27.3%
